# Supplementary material for: Albumin, urea‐to‐albumin ratio, or the albumin‐to‐creatinine ratio to predict outcomes in heart failure with mildly reduced ejection fraction
Source: Eur J Clin Invest. 2025 Dec 26;56(1):e70165. doi: 10.1111/eci.70165 (PMC12827846; doi:10.1111/eci.70165)
Supplement: Supplementary file 1 — Data S1. Supporting Information. Figure S1. Forest plots demonstrating HRs and 95% CIs derived from multivariable Cox regression analyses regarding the risk of long‐term all‐cause mortality stratified by albumin levels (left panel, A), the UAR (middle panel, B), and ACR (right panel, C) within specific subgroups defined by eGFR and the presence or absence of diabetes mellitus or a prior diagnosis of congestive HF. ACR, albumin‐creatinine ratio; CI, confidence interval; HF, heart failure; HR, hazard ratio; UAR, urea‐to‐albumin ratio. Level of significance p ≤ .05. Bold type indicates statistical significance. The multivariable model used to calculate the HRs and 95% CIs for the albumin, UAR, and ACR quartile analyses was adjusted for the same variables as listed in the main multivariable Cox regression model displayed in Figure 3. [file ECI-56-e70165-s001.zip]

Archive with 1 entries (1 files):
- eci70165-sup-0001-AppendixS1.pdf
